# Supplementary material for: Incidence and Predictors of Healthcare-Associated Infections in Patients Admitted to a Temporary Intensive Care Unit during the COVID-19 Pandemic Waves: A Two-Year (2021–2023) Retrospective Cohort Study in Rome, Italy
Source: Antibiotics (Basel). 2024 Sep 4;13(9):842. doi: 10.3390/antibiotics13090842 (PMC11428387; doi:10.3390/antibiotics13090842)
Supplement: Supplementary file 1 [file antibiotics-13-00842-s001.zip]

Archive with 1 entries (1 files):
- antibiotics-3160435-supplementary.pdf
